# Supplementary material for: Creating a neuro-oncology framework for an empowered and engaged peer volunteer patient community
Source: Neurooncol Pract. 2025 Nov 18;13(2):363–72. doi: 10.1093/nop/npaf119 (PMC13153703; doi:10.1093/nop/npaf119)
Supplement: npaf119_Supplementary_Data [file npaf119_supplementary_data.zip]

Archive with 7 entries (7 files):
- SD1-LLM_Parameters_Categorize_Topics.docx
- ST1-Peer_Volunteer_Training_Agenda_Sample.docx
- ST2- Thrivers Feedback.docx
- ST3-Challenges_and_Lessons_Learned.docx
- FigureSF1-SPECS.tif
- SD2-Feedback_Peer_Volunteer_Survey_sample.pdf
- SD4-Volunteer Agreement.pdf
